# Supplementary material for: One-Pot Synthesis of PtBi-CoX Alloys for Electrochemical Nitrate Reduction to Ammonia
Source: Materials (Basel). 2026 May 9;19(10):1953. doi: 10.3390/ma19101953 (PMC13208363; doi:10.3390/ma19101953)
Supplement: Supplementary file 1 [file materials-19-01953-s001.zip]

Archive with 1 entries (1 files):
- materials-4242140-supplementary.pdf
